# Supplementary material for: Deep neural networks with knockoff features identify nonlinear causal relations and estimate effect sizes in complex biological systems
Source: Gigascience. 2023 Jul 3;12:giad044. doi: 10.1093/gigascience/giad044 (PMC10316696; doi:10.1093/gigascience/giad044)
Supplement: giad044_Supplemental_Files [file giad044_supplemental_files.zip]

Archive with 2 entries (2 files):
- Supplemental Figures_Supplementary Material.docx
- Supplementary Data.xls
