# Supplementary material for: Deep neural networks with knockoff features identify nonlinear causal relations and estimate effect sizes in complex biological systems
Source: Gigascience. 2023 Jul 3;12:giad044. doi: 10.1093/gigascience/giad044 (PMC10316696; doi:10.1093/gigascience/giad044)
Supplement: giad044_Supplemental_Files [file giad044_supplemental_files.zip › Supplementary Data.xls]

## Sheet: Supplemental Table 1
Average prediction power on true associations (using 50 repetitions of data)
linear + non-linear (alpha=0.5)										non-linear (alpha=1)
	DAG-DeepVASE		Direct-Indirect-PC		causalMGM		Direct-DG				DAG-DeepVASE		Direct-Indirect-PC		causalMGM		Direct-DG
	50 features	200 features	50 features	200 features	50 features	200 features	50 features	200 features			50 features	200 features	50 features	200 features	50 features	200 features	50 features	200 features
1000 samples	0.97	0.97	0.97	0.97	0.5	0.5	0.5	0.5		1000 samples	0.97	0.995	0.97	0.995	0.5	0.5	0.5	0.5
600 samples	0.945	0.97	0.945	0.97	0.5	0.5	0.5	0.5		600 samples	0.99	0.985	0.99	0.985	0.5	0.5	0.5	0.5
200 samples	0.87	0.945	0.87	0.945	0.5	0.4	0.5	0.4		200 samples	0.92	0.92	0.92	0.92	0.5	0.4	0.5	0.4
Average number of true causal relationship identified (using 50 repetitions of data)										Number of true causal relationship identified (using 50 repetitions of data)
	DAG-DeepVASE		Direct-Indirect-PC		causalMGM		Direct-DG				DAG-DeepVASE		Direct-Indirect-PC		causalMGM		Direct-DG
	50 features	200 features	50 features	200 features	50 features	200 features	50 features	200 features			50 features	200 features	50 features	200 features	50 features	200 features	50 features	200 features
1000 samples	9.7	9.7	4	4.9	4	4.9	5	5		1000 samples	9.7	9.95	4	4.9	4	4.9	5	5
600 samples	9.5	9.7	4	4	4	4	5	5		600 samples	9.9	9.85	4	4	4	4	5	5
200 samples	8.8	9.45	2.9	2.85	2.9	2.85	5	4		200 samples	9.35	9.2	2.9	2.85	2.9	2.85	5	4
Average number of false causal relationships (using 50 repetitions of data)										Number of false causal relationships (using 50 repetitions of data)
	DAG-DeepVASE		Direct-Indirect-PC		causalMGM		Direct-DG				DAG-DeepVASE		Direct-Indirect-PC		causalMGM		Direct-DG
	50 features	200 features	50 features	200 features	50 features	200 features	50 features	200 features			50 features	200 features	50 features	200 features	50 features	200 features	50 features	200 features
1000 samples	0	0	4	4.9	4	4.9	0	0		1000 samples	0	0	4	4.9	4	4.9	0	0
600 samples	0	0	4	4	4	4	0	0		600 samples	0	0	4	4	4	4	0	0
200 samples	0	0	2.9	2.85	2.9	2.85	0	0		200 samples	0	0	2.9	2.85	2.9	2.85	0	0

## Sheet: Supplemental Table 2
feature pair	Association effect size	DAG-deepVASE
BIRTHDAY_sFas.Ligand	0.19852	cond. independent
IFN.gamma_LowPlatelet	0.104834	LowPlatelet->IFN.gamma
IP.10.CXCL10_TNF.a.SC	0.0064571	cond. independent
IL.2Ra_SIRS	0.00414173	IL.2Ra->SIRS
IFN.a2_sFas.Ligand	0.00355209	sFas.Ligand->IFN.a2
IFN.gamma_MIG.CXCL9	0.00305757	MIG.CXCL9->IFN.gamma
MCP.1.CCL2_TNF.a.VS	0.00255839	cond. independent
IL.10_MCP.3	0.00181343	cond. independent
IL.18_IL.1a	0.00120481	IL.1a->IL.18
LowHemoglobin_SCF	0.00118486	SCF->LowHemoglobin
IL.1beta_TNF.a.SC	0.0011743	TNF.a.SC->IL.1beta
MCP.1.CCL2_SIRS	0.000962698	MCP.1.CCL2->SIRS
IFN.a2_IL.3	0.000905608	IL.3->IFN.a2
HigherCreatinine_TNF.a.VS	0.000831608	TNF.a.VS->HigherCreatinine
MCP.1.CCL2_MIP.1a	0.000826016	cond. independent
IL.6_TNF.a.SC	0.000674709	cond. independent
LowHemoglobin_TRAIL	0.000627461	TRAIL->LowHemoglobin
SCF_TNF.a.SC	0.000596397	cond. independent
PRISMHighHeartRate_PRISMLowTemp	0.000478379	PRISMHighHeartRate->PRISMLowTemp
GCS_SCF	0.000408058	SCF->GCS
LowerPlatelet_PRISMHighHeartRate	0.000372946	LowerPlatelet->PRISMHighHeartRate
MCP.1.CCL2_MIP.1B	0.000367539	cond. independent
PRISMHighHeartRate_SIRS	0.000323119	PRISMHighHeartRate->SIRS
IL.16_TNF.a.SC	0.000263126	cond. independent
Ferritin_IL.16	0.000259462	cond. independent
IL.10_IL.1a	0.000249842	cond. independent
IFN.a2_IL.1a	0.000234851	IL.1a->IFN.a2
IFN.b_IL.18	0.000207403	IL.18->IFN.b
GCS_IL.1a	0.000195164	IL.1a->GCS
IL.6_MCP.1.CCL2	0.000194614	cond. independent
Ferritin_M.CSF	0.000188616	cond. independent
IL.22_SIRS	0.000175031	IL.22->SIRS
IL.10_TRAIL	0.00014273	cond. independent
Ferritin_MCP.1.CCL2	0.000107446	cond. independent
IL.4_TNF.a.SC	6.7e-05	TNF.a.SC->IL.4
PRISMHighHeartRate_PRISMHighTemp	6.2e-05	PRISMHighHeartRate->PRISMHighTemp
M.CSF_sCD163	5.95e-05	cond. independent
IL.18BP_IL.4	5.38e-05	IL.18BP->IL.4
IL.4_MCP.3	4.33e-05	MCP.3->IL.4
GCS_IFN.gamma	3.88e-05	IFN.gamma->GCS
CRPH_PRISMLowTemp	3.68e-05	CRPH->PRISMLowTemp
IL.1beta_IL.22	3.53e-05	IL.22->IL.1beta
IFN.a2_PRISMHighHeartRate	2.38e-05	IFN.a2->PRISMHighHeartRate
IL.17A_IL.1a	2.18e-05	IL.1a->IL.17A
MCP.1.CCL2_sCD163	2.06e-05	cond. independent
IL.2Ra_sCD163	1.38e-05	cond. independent
IFN.gamma_SIRS	1.08e-05	IFN.gamma->SIRS
IL.13_TRAIL	1.03e-05	TRAIL->IL.13
IL.1a_sFas.Ligand	7.8e-06	IL.1a->sFas.Ligand
ADAMTS.13_LowHemoglobin	6.1e-06	ADAMTS.13->LowHemoglobin
IFN.b_PRISMHighHeartRate	6.03e-06	IFN.b->PRISMHighHeartRate
IL.2Ra_MCP.1.CCL2	5.94e-06	cond. independent
IFN.gamma_IL.4	3.57e-06	IFN.gamma->IL.4
IL.13_IL.22	2.72e-06	IL.22->IL.13
BIRTHDAY_TNF.a.VS	2.69e-06	cond. independent
LowPlatelet_LowerPlatelet	2.56e-06	LowPlatelet->LowerPlatelet
IL.1beta_SIRS	2.39e-06	IL.1beta->SIRS
GCS_IL.1beta	2.31e-06	IL.1beta->GCS
IL.10_SCF	2.24e-06	cond. independent
IFN.a2_IL.4	1.47e-06	IFN.a2->IL.4
HigherCreatinine_IL.16	1.46e-06	IL.16->HigherCreatinine
IL.17A_MIP.1a	1.02e-06	MIP.1a->IL.17A
IFN.gamma_IL.10	8.19e-07	IL.10->IFN.gamma
IL.1a_LowPlatelet	7.72e-07	IL.1a->LowPlatelet
IL.1beta_LowHemoglobin	7.49e-07	IL.1beta->LowHemoglobin
IP.10.CXCL10_PRISMLowTemp	7.3e-07	cond. independent
BIRTHDAY_HigherCreatinine	5.6e-07	BIRTHDAY->HigherCreatinine
IFN.b_IFN.gamma	4.34e-07	IFN.b->IFN.gamma
IL.8_MCP.1.CCL2	3.29e-07	cond. independent
IFN.gamma_IL.1a	2.48e-07	IL.1a->IFN.gamma
IL.4_M.CSF	2.37e-07	M.CSF->IL.4
CRPH_HigherCreatinine	1.51e-07	CRPH->HigherCreatinine
LowLymphocyte_LowPlatelet	1.29e-07	LowPlatelet->LowLymphocyte
IFN.b_IL.3	9.46e-08	IL.3->IFN.b
IFN.gamma_TNF.a.SC	2.17e-08	TNF.a.SC->IFN.gamma
IL.22_PRISMLowTemp	1.8e-08	IL.22->PRISMLowTemp
IFN.a2_SIRS	1.37e-08	IFN.a2->SIRS
LowLymphocyte_MIG.CXCL9	1.21e-08	MIG.CXCL9->LowLymphocyte
CRPH_SIRS	9.12e-09	CRPH->SIRS
IFN.gamma_MIP.1a	5.68e-09	MIP.1a->IFN.gamma
IL.6_IL.8	2.86e-09	cond. independent
M.CSF_SCF	7.34e-10	cond. independent
IP.10.CXCL10_M.CSF	1.97e-10	cond. independent
ADAMTS.13_IFN.b	1.24e-10	IFN.b->ADAMTS.13
LowHemoglobin_sCD163	2.17e-11	cond. independent
IFN.a2_MIP.1a	-4.92e-14	IFN.a2->MIP.1a
HigherCreatinine_IL.22	-4.49e-11	IL.22->HigherCreatinine
HigherCreatinine_SCF	-7.6e-11	SCF->HigherCreatinine
IFN.gamma_sFas.Ligand	-5e-10	sFas.Ligand->IFN.gamma
IFN.gamma_IL.1beta	-5.17e-10	IFN.gamma->IL.1beta
ADAMTS.13_MCP.3	-1.58e-09	MCP.3->ADAMTS.13
MIP.1B_MIP.1a	-1.85e-09	MIP.1B->MIP.1a
IFN.gamma_IL.13	-2.67e-09	IFN.gamma->IL.13
IL.1beta_IL.4	-5.16e-09	IL.1beta->IL.4
IFN.gamma_SCF	-5.4e-09	SCF->IFN.gamma
IL.22_SCF	-5.63e-09	cond. independent
IFN.b_SCF	-6.69e-09	SCF->IFN.b
IL.4_LowLymphocyte	-7.37e-09	IL.4->LowLymphocyte
MIP.1B_sCD163	-7.55e-09	cond. independent
HigherCreatinine_PRISMLowSBP	-9.08e-09	PRISMLowSBP->HigherCreatinine
IL.22_IL.4	-1.21e-08	IL.22->IL.4
IL.16_LowLymphocyte	-1.32e-08	IL.16->LowLymphocyte
LowerPlatelet_SIRS	-2.57e-08	LowerPlatelet->SIRS
GCS_SIRS	-2.71e-08	GCS->SIRS
IL.17A_IL.4	-3.35e-08	IL.17A->IL.4
BIRTHDAY_LowLymphocyte	-3.67e-08	cond. independent
IFN.a2_LowPlatelet	-8.29e-08	LowPlatelet->IFN.a2
CRPH_IL.18BP	-9.86e-08	IL.18BP->CRPH
GCS_PRISMHighHeartRate	-1.03e-07	PRISMHighHeartRate->GCS
IL.1a_LowHemoglobin	-1.39e-07	IL.1a->LowHemoglobin
LowerPlatelet_MIP.1a	-1.72e-07	LowerPlatelet->MIP.1a
BIRTHDAY_CRPH	-5.16e-07	cond. independent
IL.1beta_sCD163	-1.05e-06	cond. independent
IL.10_IL.6	-1.56e-05	cond. independent
IL.2Ra_IP.10.CXCL10	-4.03e-05	cond. independent
BIRTHDAY_PRISMHighHeartRate	-0.000449965	cond. independent
TNF.a.VS_sCD163	-0.0046436	cond. independent
IFN.a2		IL.1a
IFN.a2		IL.3

## Sheet: Supplemental Table 3
Feature associated with BMI	Linear effect size	Nonlinear effect size
Bacteria.Firmicutes.Clostridia.Clostridiales.Veillonellaceae.Megamonas	0	0.00649
phenyla(Phenylalanine, Aspartame)	0	0.00614
Bacteria.Firmicutes.Clostridia.Clostridiales.Veillonellaceae.Mitsuokella	0.0638105	0.00406
Bacteria.Firmicutes.Clostridia.Clostridiales.Incertae_Sedis_XI.Parvimonas	0	0.00346727
Bacteria.Firmicutes.Clostridia.Clostridiales.Ruminococcaceae.Sporobacter	0	0.00304831
acar(Alpha Carotene)	0	0.00271274
monfat(Monunsaturated fat)	0	0.00269197
Bacteria.Firmicutes.Bacilli.Lactobacillales.Aerococcaceae.Abiotrophia	0	0.0025473
dprot(Dairy Protein)	0	0.00241
betaine(Betaine, choline derivative)	0	0.0023745
Bacteria.Firmicutes.Clostridia.Clostridiales.Lachnospiraceae.Dorea	0.0124804	0.00228814
totuspolyflav(Total theaflavin & polymers proanthocyanidins)	0	0.00224969
car_wo(Total Carotene w/o suppl.)	0	0.00223634
ptdcho(Choline, Phosphatidylcholine)	0	0.00214
frcho(Free Choline, choline-contrib. metabolite)	0	0.00213767
utf3g(Theaflavin 3-gallate, flavan-3-ol(2))	0	0.00212
n602(Omega 6, no gamma)	0	0.0020292
uapig(Apigenin, flavone)	0	0.00201262
Bacteria.Proteobacteria.Betaproteobacteria.Neisseriales.Neisseriaceae.Neisseria	0	0.00199492
Bacteria.Firmicutes.Clostridia.Clostridiales.Veillonellaceae.Zymophilus	0	0.00180262
Bacteria.Firmicutes.Clostridia.Clostridiales.Ruminococcaceae.Subdoligranulum	0	0.00178087
Bacteria.Bacteroidetes.Bacteroidia.Bacteroidales.Porphyromonadaceae.Parabacteroides	0	0.0017271
Bacteria.Proteobacteria.Betaproteobacteria.Burkholderiales.Oxalobacteraceae.Oxalobacter	0	0.00170544
Bacteria.Firmicutes.Clostridia.Clostridiales.Ruminococcaceae.Faecalibacterium	0	0.00164232
Bacteria.Synergistetes.Synergistia.Synergistales.Synergistaceae.Pyramidobacter	0	0.00162419
asp(Asparate)	0	0.00150875
f160(Palmitic fatty acid)	0	0.00131867
fol98_wo(Total Folate w/o vit. pills)	0	0.00129587
Bacteria.Verrucomicrobia.Verrucomicrobiae.Verrucomicrobiales.Verrucomicrobiaceae.Akkermansia	0	0.00125653
Bacteria.Firmicutes.Bacilli.Bacillales.Bacillaceae.Bacillus	0	0.00123768
caff(Caffeine)	0	0.00121281
foleq(Folate Equivalents, suppl. & fort. foods)	0	0.0011841
Bacteria.Actinobacteria.Actinobacteria.Coriobacteriales.Coriobacteriaceae.Atopobium	0	0.00115071
udlp(Delphinidin, anthocyanidin)	0	0.00111023
ph(Phospherous)	0	0.00109234
aspa(Aspartic Acid, Aspartame)	0	0.00109
ptdcho_wo(Choline, Phosphatidylcholine w/o suppl.)	0	0.00108
Bacteria.Firmicutes.Clostridia.Clostridiales.Veillonellaceae.Veillonella	0	0.00107971
poly(Polyunsaturated fat)	0	0.00104932
b12_wo(Vitamin B12 w/o vit. pills)	0	0.000991649
Bacteria.Firmicutes.Clostridia.Clostridiales.Eubacteriaceae.Anaerofustis	0	0.000941041
Bacteria.Firmicutes.Clostridia.Clostridiales.Incertae_Sedis_XIV.Blautia	0.0460276	0.000937243
Bacteria.Bacteroidetes.Bacteroidia.Bacteroidales.Bacteroidaceae.Bacteroides	0	0.00089902
Bacteria.Fusobacteria.Fusobacteria.Fusobacteriales.Leptotrichiaceae.Leptotrichia	0	0.000893897
omg02_wo(Omega 3 no vit. pill w/ alpha183)	0	0.000872573
Bacteria.Actinobacteria.Actinobacteria.Coriobacteriales.Coriobacteriaceae.Olsenella	0	0.000862212
Bacteria.Firmicutes.Bacilli.Bacillales.Bacillales_incertae_sedis.Rummeliibacillus	0	0.000861254
omega(Omega 3,no alpha-linolenic acid)	0	0.000851749
Bacteria.Firmicutes.Clostridia.Clostridiales.Lachnospiraceae.Coprococcus	0	0.000841885
k(Potassium)	0	0.000834826
f183(Linolenic fatty acid)	0	0.000834803
dvitd(Dairy Vitamin D)	0	0.000782404
b6_wo(Pyridoxine B6 w/o vit. pills)	0	0.000722978
Bacteria.Bacteroidetes.Flavobacteria.Flavobacteriales.Flavobacteriaceae.Capnocytophaga	0	0.000720799
f180(Stearic fatty acid)	0	0.000688658
reteq(Retinol Equivalents of Vit A)	0	0.000688546
iso(Isoleucine)	0	0.000658647
Bacteria.Proteobacteria.Gammaproteobacteria.Aeromonadales.Succinivibrionaceae.Succinivibrio	0	0.000610886
utfdg(Theaflavin 3,3 digallate, flavan-3-ol)	0	0.000589292
rae(Retinol Activity Equivalents)	0	0.000580075
pro710(Proanthocyanidin, 7-10mers)	0	0.000566236
Bacteria.Firmicutes.Clostridia.Clostridiales.Lachnospiraceae.Anaerostipes	0	0.000558703
sugtot(Total Sugars)	0	0.000547804
b6(Vitamin B6)	0	0.000533505
Bacteria.Firmicutes.Clostridia.Clostridiales.Ruminococcaceae.Ruminococcus	0	0.000531621
Bacteria.Bacteroidetes.Bacteroidia.Bacteroidales.Rikenellaceae.Alistipes	0.0809215	0.000529589
Bacteria.Firmicutes.Erysipelotrichi.Erysipelotrichales.Erysipelotrichaceae.Solobacterium	0	0.000520298
Bacteria.Actinobacteria.Actinobacteria.Coriobacteriales.Coriobacteriaceae.Asaccharobacter	0	0.000516205
bcryp(Beta Cryptoxanthin)	0	0.000510197
Bacteria.Bacteroidetes.Bacteroidia.Bacteroidales.Prevotellaceae.Paraprevotella	0	0.000509839
cu(Copper)	0	0.000502828
pfn602(Omega 6)	0	0.0005
alco(Alcohol)	0	0.000499538
totusflavone(Total flavones)	0	0.000492644
Bacteria.Firmicutes.Clostridia.Clostridiales.Ruminococcaceae.Anaerofilum	0	0.000488517
Bacteria.Lentisphaerae.Lentisphaeria.Victivallales.Victivallaceae.Victivallis	0	0.000481886
Bacteria.Firmicutes.Clostridia.Clostridiales.Veillonellaceae.Allisonella	0.191799	0.00047
totusflav(Total flavonoids)	0	0.000465585
Bacteria.Actinobacteria.Actinobacteria.Coriobacteriales.Coriobacteriaceae.Slackia	0	0.000459585
ugcat(Gallocatechin, flavan-3-ol)	0	0.000451394
dcalc(Dairy Calcium)	0	0.000446616
Bacteria.Bacteroidetes.Bacteroidia.Bacteroidales.Porphyromonadaceae.Barnesiella	0	0.000442177
prot(Protein)	0	0.000397794
b1(Vitamin B1)	0	0.0003966
afat(Animal fat)	0	0.000396297
brana(Added Bran from wheat,rice,oat,corns)	0	0.000395875
totusflavan3ol(Total flavan-3ols)	0	0.000394182
totusanth(Total anthocyanidins)	0	0.000384108
ph_wo(Phosphorous w/o suppl.)	0	0.000379033
Bacteria.Firmicutes.Erysipelotrichi.Erysipelotrichales.Erysipelotrichaceae.Holdemania	0	0.00037
f182(Linoleic)	0	0.00036
zn_wo(Zinc w/o vit. pills)	0	0.000358506
Bacteria.Firmicutes.Bacilli.Lactobacillales.Carnobacteriaceae.Granulicatella	0	0.00035372
Bacteria.Firmicutes.Bacilli.Lactobacillales.Leuconostocaceae.Weissella	0	0.000346658
vitd_wo(Vitamin D w/o vit. pills)	0	0.000340901
Bacteria.Firmicutes.Clostridia.Clostridiales.Ruminococcaceae.Lactonifactor	0	0.000333164
Bacteria.Firmicutes.Clostridia.Clostridiales.Veillonellaceae.Acidaminococcus	0.168448	0.00033
umyri(Myricetin, flavonol)	0	0.000319456
n602_wo(Omega 6, no gamma 18:3 nosuppl.)	0	0.000316562
utfg(Theaflavin 3-gallate, flavan-3-ol)	0	0.000315293
fdfol(Natural Food Folate)	0	0.000315171
Bacteria.Bacteroidetes.Bacteroidia.Bacteroidales.Porphyromonadaceae.Porphyromonas	0	0.000313703
vitk_wo(Phylloquinone Vitamin K1 w/o suppl.)	0	0.000312484
uegcg(Epigallocatechin 3-gallate flavan-3-ol)	0	0.000311186
bcar(Beta Carotene)	0	0.000299871
f140(Myristic fatty acid)	0	0.000295497
trn02(Total Trans)	0	0.000295455
Bacteria.Firmicutes.Clostridia.Clostridiales.Incertae_Sedis_XIV.Howardella	0	0.000284356
fruct(Fructose)	0	0.000283946
bcar_wo(Beta Carotene w/o suppl.)	0	0.000279103
phenyl(Phenylalanine)	0	0.000266183
k_wo(Potassium w/o suppl.)	0	0.000265302
Bacteria.Proteobacteria.Deltaproteobacteria.Desulfovibrionales.Desulfovibrionaceae.Desulfovibrio	0	0.000263354
magn_wo(Magnesium w/o suppl.)	0	0.000261274
ucat(Catechin, flavan-3-ol)	0	0.000259797
frcho_wo(Free Choline w/o suppl.)	0	0.000256268
val(Valine)	0	0.000256157
germn(Natural Germs)	0	0.000250162
Bacteria.Firmicutes.Clostridia.Clostridiales.Veillonellaceae.Phascolarctobacterium	0	0.000248181
t181(Trans Oleic fatty acid)	0	0.00023834
iron(Iron)	0	0.000235188
g1830(Gamma linolenic fatty acid)	0	0.000234485
trypto(Tryptophan)	0	0.000233386
magn(Magnesium)	0	0.000232285
Bacteria.Firmicutes.Clostridia.Clostridiales.Lachnospiraceae.Pseudobutyrivibrio	0	0.000228316
iron_wo(Iron w/o vit. pills)	0	0.000220436
pfn602_wo(Omega 6 w/o suppl. 2002)	0	0.000211301
uec(Epicatechin, flavan-3-ol)	0	0.000209388
hist(Histidine)	0	0.000205942
prodim(Proanthocyanidin, dimers)	0	0.000203453
uegc(Epigallocatechin, flavan-3-ol)	0	0.000192382
b2(Vitamin B2)	0	0.000183544
f201(Eicosenoic fatty acid)	0	0.000181817
mn(Manganese)	0	0.000179449
rae_wo(Retinol Activity Equivalents w/o suppl.)	0	0.000178712
ala(Alanine)	0	0.000176648
utrg(Thearubigins, flavan-3-ol)	0	0.000171185
Bacteria.Proteobacteria.Betaproteobacteria.Burkholderiales.Alcaligenaceae.Sutterella	0	0.00016
unarg(Naringenin, flavanone)	0	0.000159617
germ(Germ Scores)	0	0.000157046
e02mg_wo(Vitamin E w/o vit. suppl. )	0	0.000155641
lyco(Lycopene)	0	0.00015403
e02mg(Total Vitamin E, suppl. & fort. foods)	0	0.000152394
es2mg(Vitamin E, Food Fortification)	0	0.000148251
hydpro(Hydroxyproline)	0.0523683	0.000148165
arg(Arginine)	0	0.000147981
propoly(Proanthocyanidin, polymers)	0	0.000147411
aprot(Animal Protein)	0	0.000145858
Bacteria.Firmicutes.Clostridia.Clostridiales.Incertae_Sedis_XI.Finegoldia	0	0.000144708
sucr(Sucrose)	0	0.000144548
b2_wo(Riboflavin B2 w/o vit. pills)	0	0.000141796
calor(Calories)	0	0.000131724
nia_wo(Niacin w/o suppl.)	0	0.000124674
Bacteria.Proteobacteria.Alphaproteobacteria.Rhizobiales.Methylobacteriaceae.Methylobacterium	0	0.000123691
protrim(Proanthocyanidin, trimers)	0	0.000123163
Bacteria.Firmicutes.Clostridia.Clostridiales.Lachnospiraceae.Robinsoniella	0	0.000122737
usflavnopro(Flavonoids no prothocyanidins)	0	0.000117293
ser(Serine)	0	0.000116511
gl(Glycemic Load)	0	0.000115335
Bacteria.Proteobacteria.Gammaproteobacteria.Xanthomonadales.Xanthomonadaceae.Stenotrophomonas	0	0.000113791
bran(Bran Scores)	0	0.000113603
Bacteria.Firmicutes.Bacilli.Lactobacillales.Streptococcaceae.Lactococcus	0	0.00011281
uisor(Isorhamnetin, flavonol)	0	0.000101383
Bacteria.Firmicutes.Clostridia.Clostridiales.Peptostreptococcaceae.Peptostreptococcus	0	9.9e-05
carot(Carotene)	0	9.56e-05
f120(Lauric fatty acid)	0	9.56e-05
uerid(Eriodictyol, flavonone)	0	9.34e-05
a1830(Alpha linolenic fatty acid)	0	9.3e-05
Bacteria.Firmicutes.Clostridia.Clostridiales.Incertae_Sedis_XIII.Mogibacterium	0.0334429	9.18e-05
ag18302(Alpha + Gamma Linolenic)	0	9.18e-05
lcn3_wo(Long Chain N3 Fatty Acid no vit. pills)	0	9.11e-05
niacin(Niacin)	0	9.1e-05
Bacteria.Firmicutes.Clostridia.Clostridiales.Ruminococcaceae.Oscillibacter	0	9.09e-05
upet(Petunidin, anthocyanidin)	0	8.98e-05
Bacteria.Firmicutes.Bacilli.Lactobacillales.Lactobacillaceae.Lactobacillus	0	8.92e-05
carbo(Carbohydrates)	0	8.65e-05
Bacteria.Firmicutes.Clostridia.Clostridiales.Ruminococcaceae.Acetanaerobacterium	0	8.64e-05
aofib(AOAC fiber)	0	8.02e-05
acryl(Acrylamide)	0	8.01e-05
Bacteria.Proteobacteria.Epsilonproteobacteria.Campylobacterales.Campylobacteraceae.Campylobacter	0	7.95e-05
retinol(Retinol)	0	7.79e-05
betchol(Sum of Betaine & Choline)	0	7.76e-05
utf(Theaflavin, flavan-3-ol)	0	7.04e-05
Bacteria.Firmicutes.Clostridia.Clostridiales.Lachnospiraceae.Oribacterium	0	6.62e-05
Bacteria.Actinobacteria.Actinobacteria.Coriobacteriales.Coriobacteriaceae.Eggerthella	0	6.58e-05
pfn302_wo(Tot Omega 3 w/o suppl.)	0	6.38e-05
Bacteria.Actinobacteria.Actinobacteria.Coriobacteriales.Coriobacteriaceae.Gordonibacter	0	6.12e-05
lut(Lutein & Zeaxanthin)	0	5.99e-05
satfat(Saturated fat)	0	5.9e-05
totusflavanone(Total flavanones)	0	5.9e-05
malt(Maltose)	0	5.8e-05
sphingo(Choline, Sphingomyelin)	0	5.72e-05
glut(Glutamate)	0	5.71e-05
uhesp(Hesperetin, flavanone)	0	5.68e-05
vitd(Vitamin D)	0	5.68e-05
Bacteria.Firmicutes.Clostridia.Clostridiales.Ruminococcaceae.Anaerotruncus	0	5.65e-05
tyro(Tyrosine)	0	5.45e-05
iodine(Iodine)	0	5.44e-05
zn(Zinc)	0	5.37e-05
pcho(Choline, Phosphocholine)	0	5.34e-05
vfat(Vegetable fat)	0	5.34e-05
calc_wo(Calcium w/o vit. pills)	0	5.25e-05
f40(Butyric fatty acid)	0	5.08e-05
glu(Glucose)	0	5.04e-05
lcn302(Long Chain Fatty Acid)	0	5.02e-05
uquer(Quercetin, flavonol)	0	4.63e-05
f181(Oleic)	0	4.32e-05
lcn3(Long Chain N3 Fatty Acid 205+225+226)	0	4.03e-05
Bacteria.Firmicutes.Clostridia.Clostridiales.Clostridiaceae.Clostridium	0.00366019	4e-05
leu(Leucine)	0	3.92e-05
gpcho(Choline, Glycerophosphocholine)	0	3.71e-05
Bacteria.Firmicutes.Clostridia.Clostridiales.Lachnospiraceae.Roseburia	0	3.68e-05
omg02(Omega 3)	0	3.64e-05
Bacteria.Firmicutes.Clostridia.Clostridiales.Veillonellaceae.Succiniclasticum	0	3.5e-05
f204(Arachadonic fatty acid)	0	3.48e-05
promon(Proanthocyanidin, monomers)	0	3.44e-05
Bacteria.Firmicutes.Clostridia.Clostridiales.Incertae_Sedis_XI.Peptoniphilus	0	3.26e-05
pro(Proline)	0	3.19e-05
cu_wo(Copper w/o suppl.)	0	3e-05
pant_wo(Pantothenic Acid w/o suppl.)	0	2.88e-05
Bacteria.Firmicutes.Bacilli.Lactobacillales.Streptococcaceae.Streptococcus	0	2.82e-05
f205(Eicosapentaenoic fatty acid (EPA))	0	2.73e-05
vitk(Phylloquinone Vitamin K1)	0	2.67e-05
thr(Threonine)	0	2.63e-05
Bacteria.Firmicutes.Erysipelotrichi.Erysipelotrichales.Erysipelotrichaceae.Coprobacillus	0	2.59e-05
ulutn(Luteolin, flavone)	0	2.53e-05
f226(Docosahexaenoic fatty acid (DHA))	0	2.5e-05
f225(Docosapentaenoic fatty acid (DPA))	0	2.41e-05
oxal06(Oxalatefort. foods)	0	2.23e-05
f60(Caproic fatty acid)	0	2.15e-05
Bacteria.Firmicutes.Clostridia.Clostridiales.Incertae_Sedis_XIII.Anaerovorax	0	2.03e-05
pfa183n3c02(Alpha Linolenic fatty acid)	0	1.92e-05
upel(Pelargonidin, anthocyanidin)	0.0312384	1.89e-05
choline(Total Choline, no betaine)	0	1.85e-05
pfn302(Total Omega 3)	0	1.79e-05
whgrn(Whole Grain Amounts)	0	1.68e-05
Bacteria.Bacteroidetes.Bacteroidia.Bacteroidales.Prevotellaceae.Prevotella	0	1.61e-05
umlv(Malvidin, anthocyanidin)	0	1.54e-05
dfat(Dairy Fat)	0	1.49e-05
f100(Capric fatty acid)	0	1.49e-05
pfg183n6c02(Gamma Linolenic fatty acid)	0	1.45e-05
folic(Folic Acid from suppl. & fort. foods)	0	1.43e-05
Bacteria.Firmicutes.Clostridia.Clostridiales.Eubacteriaceae.Eubacterium	0	1.35e-05
uquer_wo(Quercetin w/o suppl., flavonol)	0	1.33e-05
cla(c9,t11 conjug diene isomer 18:2 Linoleic)	0	1.17e-05
upeo(Peonidin, anthocyanidin)	0	1.13e-05
dvitk(Dihydrophylloquinone Vitamin K1 )	0.151058	1.12e-05
gly(Glycine)	0	1.07e-05
Bacteria.Firmicutes.Clostridia.Clostridiales.Veillonellaceae.Megasphaera	0.0827306	1e-05
chol(Cholesterol)	0	8.8e-06
brann(Natural Brans)	0	8.76e-06
lys(Lysine)	0	8.76e-06
mn_wo(Manganese w/o suppl.)	0	8.73e-06
lact(Lactose)	0	8.63e-06
f80(Caprylic fatty acid)	0	8.07e-06
vitc(Vitamin C)	0	7.81e-06
t182(Total Trans/Cis Trans Linoleic)	0	7e-06
b1_wo(Thiamine B1 w/o vit. pills)	0	6.93e-06
gid(Glycemic Index)	0.040605	6.43e-06
germa(Added Germ from wheats)	0	5.86e-06
Bacteria.Bacteroidetes.Bacteroidia.Bacteroidales.Porphyromonadaceae.Odoribacter	0	5.73e-06
choline_wo(Choline w/o suppl.)	0	5.38e-06
whsub(Whole Grain Score w/o Added Bran & Germs)	0	5.29e-06
Bacteria.Firmicutes.Clostridia.Clostridiales.Veillonellaceae.Dialister	0	5.06e-06
pro46(Proanthocyanidin, 4-6mers)	0	4.97e-06
Bacteria.Firmicutes.Clostridia.Clostridiales.Ruminococcaceae.Butyricicoccus	0	4.77e-06
Bacteria.Proteobacteria.Gammaproteobacteria.Pseudomonadales.Pseudomonadaceae.Pseudomonas	0	4.77e-06
tau(Taurine)	0	4.34e-06
Bacteria.Actinobacteria.Actinobacteria.Coriobacteriales.Coriobacteriaceae.Collinsella	0	3.93e-06
Bacteria.Firmicutes.Bacilli.Lactobacillales.Enterococcaceae.Enterococcus	0	3.87e-06
sodium(Sodium)	0	3.25e-06
b12(Vitamin B12)	0	3.14e-06
ucyn(Cyanidin, anthocyanidin)	0	2.98e-06
Bacteria.Firmicutes.Erysipelotrichi.Erysipelotrichales.Erysipelotrichaceae.Catenibacterium	0	2.74e-06
Bacteria.Synergistetes.Synergistia.Synergistales.Synergistaceae.Cloacibacillus	0	2.51e-06
vita_wo(Vitamin A w/o vit. pills)	0	2.21e-06
reteq_wo(Retinol Equiv. of Vit. A w/o suppl.)	0	2.07e-06
calc(Calcium)	0	1.93e-06
ret_wo(Retinol w/o vit. pills)	0	1.88e-06
lcn302_wo(Long Chain Fatty Acid nosuppl.)	0	1.77e-06
Bacteria.Fusobacteria.Fusobacteria.Fusobacteriales.Fusobacteriaceae.Fusobacterium	0	1.75e-06
tfat(Total Fat)	0	1.57e-06
Bacteria.Proteobacteria.Betaproteobacteria.Burkholderiales.Alcaligenaceae.Parasutterella	0	1.56e-06
fol98(Total Folate post 1998)	0	1.32e-06
vitc_wo(Vitamin C w/o vit. pills)	0	1.31e-06
panto(Pantothenic acid)	0	8.42e-07
cys(Cystine)	0	7e-07
totusflavonol(Total flavonols)	0	6.08e-07
betaine_wo(Betaine w/o suppl., choline derivative)	0	2.84e-07
Bacteria.Firmicutes.Clostridia.Clostridiales.Incertae_Sedis_XI.Anaerococcus	0	2.76e-07
f161(Palmitoleic fatty acid)	0	2.59e-07
meth(Methionine)	0	2.53e-07
Bacteria.Firmicutes.Bacilli.Bacillales.Staphylococcaceae.Gemella	0	2.23e-07
uecg(Epicatechin 3-gallate, flavan-3-ol)	0	2.14e-07
Bacteria.Firmicutes.Erysipelotrichi.Erysipelotrichales.Erysipelotrichaceae.Turicibacter	0	7.2e-08
ukaem(Kaempferol, flavonol)	0	5.37e-08
t161(Palmitelaidic trans fatty acid)	0	5.25e-08
aspart(Aspartamefort. foods)	0	5.07e-08
vita(Vitamin A)	0	3.64e-08
Bacteria.Bacteroidetes.Bacteroidia.Bacteroidales.Porphyromonadaceae.Butyricimonas	0	1.68e-08
t201(11t-Eicosenoic fatty acid)	0	3.27e-09
	-0.0125654

## Sheet: Supplemental Table 4
Parameter settings
	Association	Causality	# causalities from the 11 PAM-defining genes TO PAM50 status	# causalities from PAM50 status TO the 11 PAM-defining genes	# causalities from the PAM-related clinical features TO PAM50 status	# causalities from PAM50 status TO the PAM-related clinical features
1	Direct (lambda 0.1)	PC (alpha 0.01)	2	2	0	0
2	Direct (lambda 0.1)	PC (alpha 0.03)	2	2	0	0
3	Direct (lambda 0.1)	PC (alpha 0.05)	3	3	0	0
4	Direct (lambda 0.3)	PC (alpha 0.01)	2	2	0	0
5	Direct (lambda 0.3)	PC (alpha 0.03)	2	2	0	0
6	Direct (lambda 0.3)	PC (alpha 0.05)	3	3	0	0
7	Direct (lambda 0.5)	PC (alpha 0.01)	2	2	0	0
8	Direct (lambda 0.5)	PC (alpha 0.03)	2	2	0	0
9	Direct (lambda 0.5)	PC (alpha 0.05)	3	3	0	0
10	Indirect (alpha=0.01) +	DG (penaltyDiscount=1	10	0	1	4
	Direct (lambda=0.1)	and structurePrior=0)
11	Indirect (alpha=0.03) +	DG (penaltyDiscount=1	10	0	1	4
	Direct (lambda=0.3)	and structurePrior=0)
12	Indirect (alpha 0.05) +	DG (penaltyDiscount=1	10	0	1	4
	Direct (lambda=0.5)	and structurePrior=0)
13	Indirect (alpha=0.01) +	PC (alpha=0.01)	2	2	1	1
	Direct (lambda=0.1)
14	Indirect (alpha=0.03) +	PC (alpha=0.03)	2	2	1	1
	Direct (lambda=0.3)
15	Indirect (alpha=0.05) +	PC (alpha=0.05)	2	2	1	1
	Direct (lambda=0.3)
16	Direct (lambda=0.1)	DG (penaltyDiscount=1	5	0	0	1
		and structurePrior=0)
17	Direct (lambda=0.3)	DG	5	0	0	1
		(penaltyDiscount=1
		and structurePrior=0)
18	Direct (lambda=0.5)	DG	5	0	0	1
		(penaltyDiscount=1
		and structurePrior=0)
19	Direct (lambda=0.3)	DG (penaltyDiscount=2 and structurePrior=0)	5	0	0	1
20	Direct (lambda=0.3)	DG (penaltyDiscount=4	5	0	0	1
		and structurePrior=0)
21	Direct (lambda=0.3)	DG (penaltyDiscount =1 and structurePrior=1)	5	0	0	1
22	Direct (lambda=0.3)	DG (penaltyDiscount=2 and structurePrior=1)	5	0	0	1
23	Direct (lambda=0.3)	DG (penaltyDiscount=4 and structurePrior=1)	5	0	0	1
